# Supplementary material for: The Western Corn Rootworm is Strongly Attracted to Floral (E)-p-Methoxycinnamaldehyde, but Not or Weakly to Other Compounds of the Oil Pumpkin
Source: J Chem Ecol. 2026 Apr 22;52(3):37. doi: 10.1007/s10886-026-01712-8 (PMC13102798; doi:10.1007/s10886-026-01712-8)
Supplement: Supplementary file 1 — Supplementary Material 1 [file 10886_2026_1712_MOESM1_ESM.xlsx]

## Sheet: Table S1
Table S1. Supplier, purity and CAS number of the synthetic chemicals used for the experiments.
substance	company	purity in %	CAS
Acetone	Sigma-Aldrich	99.5	67-64-1
Benzyl alcohol	Sigma-Aldrich	99.8	100-51-6
Benzyl benzoate	Sigma-Aldrich	≥99	120-51-4
Benzyl tiglate	Tokyo chemical industry	>97	37526-88-8
Indole	Sigma-Aldrich	≥99	120-72-9
Linalool	Sigma-Aldrich	97	78-70-6
(E)-Linalool oxide pyranoid	Tokyo chemical industry	≥98	14049-11-7
1,4-Dimethoxybenzene	Sigma-Aldrich	99	150-78-7
1,2,4-Trimethoxybenzene	Sigma-Aldrich	97	135-77-3
3,4-Dimethoxystyrene	Sigma-Aldrich	≥99	6380-23-0
p-Anisaldehyde	Sigma-Aldrich	98	123-11-5
p-Anisyl alcohol	Sigma-Aldrich	98	105-13-5
2-Phenylethanol	Sigma-Aldrich	≥99	60-12-8
Phenylacetonitrile	Sigma-Aldrich	>99	140-29-4
4-Oxoisophorone	Sigma-Aldrich	≥98	1125-21-9
(E)-Cinnamaldehyde	Sigma-Aldrich	99	14371-10-9
(E)-Cinnamyl alcohol	Sigma-Aldrich	98	104-54-1
(E)-p-Methoxycinnamaldehyde	Sigma-Aldrich	≥98	24680-50-0
4-Hydroxy-3-methoxycinnamaldehyde	Sigma-Aldrich	98	458-36-6

## Sheet: Table S2
Table S2. Preparation of synthetic compounds (volume in µl) used for the first experiment to obtain a sample of 10ml each. Terp: terpenes, MA: methoxylated benzoids, N_MA: non-methoxylated benzoids, PhPr: phenylpropanoids, N_Sub: nitrogenous substances, pMOCA: (E)-p-methoxycinnamaldehyde, Pumpkin without DMB: pumpkin flower scent mixture excluding 1,4-dimethoxybenzene, Pumpkin: complete pumpkin s…
Substance	Acetone	Terp	MA	N_MA	PhPr	N_MA + PhPr	N_Sub	Indole + pMOCA	Indole + pMOCA + N_MA	Indole + pMOCA + PhPr	Pumpkin without DMB	Pumpkin	% in synthetic Pumpkin mixture	% in Pumpkin flowers
Benzyl alcohol				3		3			2		3	3	<1	1
Linalool		24									24	24	<1	2
2-Phenylethanol				30		30			15		30	30	<1	<1
Phenylacetonitrile							119				119	119	4	3
4-Oxoisophorone		3									3	3	<1	1
1,4-Dimethoxybenzene			2978									2978	91	79
(E)-Linalool oxide pyranoid		15									15	15	<1	<1
p-Anisaldehyde			30								30	30	1	1
(E)-Cinnamaldehyde					30	30				15	30	30	1	<1
p-Anisyl alcohol			595								595	595	<1	<1
(E)-Cinnamyl alcohol					1489	1489				744	1489	1489	<1	<1
3,4-Dimethoxystyrene											6	6	<1	<1
1,2,4-Trimethoxybenzene			119								119	119	<1	1
Benzyl tiglate				59		59			30		59	59	1	<1
(E)-p-Methoxycinnamaldehyde					2382	2382		520	520	1711	2382	2382	<1	2
4-Hydroxy-3-methoxycinnamaldehyde											59	59	<1	<1
Benzyl benzoate				59		59			30		59	59	<1	<1
Indole							119	3480	3480	3480
Acetone	10000	9958	6278	9849	6100	5948	9762	6000	5924	4050	4978	2000

## Sheet: Table S3
Table S3. Preparation of synthetic compounds (volume in µl) used for the second experiment to obtain a sample of 10ml each. B-Alc: benzyl alcohol, B-Benzoate: benzyl benzoate; B-Tiglate: benzyl tiglate; 2PhOH: 2-phenylethanol; pMOCA: (E)-p-methoxycinnamaldehyde; C-Ald: (E)-cinnamaldehyde; C-OH: (E)-cinnamyl alcohol; Pumpkin: complete pumpkin scent mixture.
Substance	Acetone	B-Alc	B-Benzoate	B-Tiglate	2PhOH	pMOCA	C-Ald	C-Alc	Pumpkin
Benzyl alcohol		3							3
Linalool									24
2-Phenylethanol					30				30
Phenylacetonitrile									119
4-Oxoisophorone									3
1,4-Dimethoxybenzene									2978
(E)-Linalool oxide pyranoid									15
p-Anisaldehyde									30
(E)-Cinnamaldehyde							30		30
p-Anisyl alcohol									595
(E)-Cinnamyl alcohol								1489	1489
3,4-Dimethoxystyrene									6
1,2,4-Trimethoxybenzene									119
Benzyl tiglate				59					59
(E)-p-Methoxycinnamaldehyde						2382			2382
4-Hydroxy-3-methoxycinnamaldehyde									59
Benzyl benzoate			59						59
Acetone	10000	9997	9941	9941	9970	7618	9970	8511	2000

## Sheet: Table S4
Table S4. Number of Western corn rootworms (n Dia) attracted in the 10 replicates to the different scent samples in the first experiment.
replicate	treatment	n Dia
1	Acetone	20
2	Acetone	12
3	Acetone	25
4	Acetone	6
5	Acetone	13
6	Acetone	12
7	Acetone	13
8	Acetone	10
9	Acetone	4
10	Acetone	6
1	Terp	21
2	Terp	12
3	Terp	18
4	Terp	14
5	Terp	8
6	Terp	14
7	Terp	22
8	Terp	14
9	Terp	13
10	Terp	19
1	MA	33
2	MA	32
3	MA	20
4	MA	20
5	MA	30
6	MA	12
7	MA	25
8	MA	19
9	MA	21
10	MA	10
1	N_MA	35
2	N_MA	51
3	N_MA	71
4	N_MA	54
5	N_MA	42
6	N_MA	12
7	N_MA	61
8	N_MA	37
9	N_MA	24
10	N_MA	33
1	PhPr	116
2	PhPr	198
3	PhPr	178
4	PhPr	125
5	PhPr	81
6	PhPr	113
7	PhPr	80
8	PhPr	99
9	PhPr	191
10	PhPr	97
1	N_MA + PhPr	110
2	N_MA + PhPr	54
3	N_MA + PhPr	94
4	N_MA + PhPr	67
5	N_MA + PhPr	80
6	N_MA + PhPr	86
7	N_MA + PhPr	59
8	N_MA + PhPr	52
9	N_MA + PhPr	78
10	N_MA + PhPr	72
1	N_Sub	14
2	N_Sub	19
3	N_Sub	12
4	N_Sub	14
5	N_Sub	20
6	N_Sub	19
7	N_Sub	13
8	N_Sub	13
9	N_Sub	13
10	N_Sub	22
1	Indole + pMOCA	134
2	Indole + pMOCA	89
3	Indole + pMOCA	164
4	Indole + pMOCA	90
5	Indole + pMOCA	125
6	Indole + pMOCA	148
7	Indole + pMOCA	173
8	Indole + pMOCA	110
9	Indole + pMOCA	112
10	Indole + pMOCA	95
1	Indole + pMOCA + N_MA	98
2	Indole + pMOCA + N_MA	173
3	Indole + pMOCA + N_MA	143
4	Indole + pMOCA + N_MA	109
5	Indole + pMOCA + N_MA	140
6	Indole + pMOCA + N_MA	220
7	Indole + pMOCA + N_MA	194
8	Indole + pMOCA + N_MA	175
9	Indole + pMOCA + N_MA	75
10	Indole + pMOCA + N_MA	185
1	Indole + pMOCA + PhPr	292
2	Indole + pMOCA + PhPr	339
3	Indole + pMOCA + PhPr	250
4	Indole + pMOCA + PhPr	355
5	Indole + pMOCA + PhPr	157
6	Indole + pMOCA + PhPr	207
7	Indole + pMOCA + PhPr	260
8	Indole + pMOCA + PhPr	353
9	Indole + pMOCA + PhPr	172
10	Indole + pMOCA + PhPr	214
1	Pumpkin without DMB	83
2	Pumpkin without DMB	161
3	Pumpkin without DMB	178
4	Pumpkin without DMB	131
5	Pumpkin without DMB	102
6	Pumpkin without DMB	136
7	Pumpkin without DMB	83
8	Pumpkin without DMB	127
9	Pumpkin without DMB	90
10	Pumpkin without DMB	90
1	Pumpkin	99
2	Pumpkin	115
3	Pumpkin	63
4	Pumpkin	134
5	Pumpkin	80
6	Pumpkin	94
7	Pumpkin	78
8	Pumpkin	78
9	Pumpkin	131
10	Pumpkin	91

## Sheet: Table S5
Table S5. Number of Western corn rootworms (n Dia) attracted in the 10 replicates to the different scent samples in the second experiment.
replicate	treatment	n Dia
1	2PhOH	34
2	2PhOH	18
3	2PhOH	26
4	2PhOH	14
5	2PhOH	20
6	2PhOH	9
7	2PhOH	25
8	2PhOH	100
9	2PhOH	18
10	2PhOH	16
1	Acetone	14
2	Acetone	22
3	Acetone	15
4	Acetone	12
5	Acetone	16
6	Acetone	23
7	Acetone	17
8	Acetone	35
9	Acetone	7
10	Acetone	9
1	B-Alc	16
2	B-Alc	15
3	B-Alc	14
4	B-Alc	6
5	B-Alc	11
6	B-Alc	5
7	B-Alc	12
8	B-Alc	6
9	B-Alc	14
10	B-Alc	9
1	B-Benzoate	20
2	B-Benzoate	12
3	B-Benzoate	215
4	B-Benzoate	9
5	B-Benzoate	11
6	B-Benzoate	9
7	B-Benzoate	12
8	B-Benzoate	10
9	B-Benzoate	15
10	B-Benzoate	84
1	B-Tiglate	54
2	B-Tiglate	29
3	B-Tiglate	33
4	B-Tiglate	43
5	B-Tiglate	33
6	B-Tiglate	29
7	B-Tiglate	29
8	B-Tiglate	40
9	B-Tiglate	29
10	B-Tiglate	22
1	pMOCA	236
2	pMOCA	137
3	pMOCA	109
4	pMOCA	124
5	pMOCA	89
6	pMOCA	107
7	pMOCA	144
8	pMOCA	130
9	pMOCA	148
10	pMOCA	177
1	Pumpkin	329
2	Pumpkin	153
3	Pumpkin	108
4	Pumpkin	245
5	Pumpkin	75
6	Pumpkin	272
7	Pumpkin	51
8	Pumpkin	121
9	Pumpkin	122
10	Pumpkin	307
1	C-Ald	16
2	C-Ald	24
3	C-Ald	6
4	C-Ald	9
5	C-Ald	15
6	C-Ald	14
7	C-Ald	22
8	C-Ald	5
9	C-Ald	141
10	C-Ald	13
1	C-Alc	3
2	C-Alc	19
3	C-Alc	14
4	C-Alc	16
5	C-Alc	19
6	C-Alc	17
7	C-Alc	5
8	C-Alc	23
9	C-Alc	91
10	C-Alc	9
